# Supplementary material for: Morphinan Alkaloids and Their Transformations: A Historical Perspective of a Century of Opioid Research in Hungary
Source: Int J Mol Sci. 2025 Mar 18;26(6):2736. doi: 10.3390/ijms26062736 (PMC11943231; doi:10.3390/ijms26062736)
Supplement: Supplementary file 1 [file ijms-26-02736-s001.zip]

Archive with 1 entries (1 files):
- ijms-3500608-supplementary.pdf
